# Supplementary material for: Modified maxillomandibular advancement for Eastern Asian patients with moderate or severe OSA: an anatomic and aerodynamic assessment of the upper airway
Source: Front Oral Health. 2025 Sep 11;6:1598511. doi: 10.3389/froh.2025.1598511 (PMC12460386; doi:10.3389/froh.2025.1598511)
Supplement: Supplementary file 1 [file Table1.xlsx]

## Sheet: Patient characteristics 
Patient ID	Pre-orthognathic patient characteristics												Post-orthognathic patient characteristics
	Gender	Age(y)	Height(cm)	Weight(kg)	BMI(kg/m2）	∠SNA	∠SNB	∠ANB	∠FMA	overjet(mm)	facial skeletal type	Molar Relationship	Age(y)	Height(cm)	Weight(kg)	BMI(kg/m2）	∠SNA	∠SNB	∠ANB
1	Male	37	1.71	75	25.6489	83.46	76.08	7.4	29.9	5.7	high-angle	Bilateral Angle Class I	38	1.71	64	21.8871	84.38	80.87	3.5
2	Male	24	1.78	95	29.9836	78.42	69.15	9.29	23.6	8.4	average-angle	Bilateral Angle Class II	25	1.78	101	31.8773	78.03	77.27	1
3	Male	20	1.68	78.7	27.8841	84.65	80.96	3.72	29.8	9.8	high-angle	Bilateral Angle Class II	22	1.68	90	31.8878	85.71	83.92	2.12
4	Male	22	1.88	91.5	25.8884	81.06	72.92	8.33	34.7	5.4	high-angle	Bilateral Angle Class I	24	1.88	94	26.5957	78.85	77.48	2.21
5	Male	36	1.75	75	24.4898	80.06	74.11	5.96	37.1	8.9	high-angle	Bilateral Angle Class II	37	1.75	75	24.4898	78.89	78.31	0.6
6	Female	26	1.59	52	20.5688	85.56	78.86	6.72	26.6	6.9	average-angle	Bilateral Angle Class II	27	1.59	54	21.3599	84.43	82.07	2.62
7	Female	28	1.6	65	25.3906	86.25	74.1	12.2	38.4	11.9	high-angle	Bilateral Angle Class II	29	1.6	61	23.8281	82.84	76.62	6.22
8	Male	29	1.74	63	20.8086	90.1	79.78	10.38	35.8	8.3	high-angle	Right Angle Class II, 26 was missing	30	1.74	65.5	21.6343	90.54	88.57	2.56
9	Male	21	1.74	70	23.1206	83.23	73.79	9.55	24.3	5.5	average-angle	Bilateral Angle Class II	23	1.74	73	24.1115	81.04	77.08	4.84
10	Male	23	1.79	72	22.4712	78.26	71.41	6.85	40.5	5.8	high-angle	Bilateral Angle Class II	24	1.79	74.5	23.2515	77.53	72.67	5.12
11	Male	41	1.64	74	27.5134	76.57	68.61	8.08	19.3	13.8	low-angle	Bilateral Angle Class II	42	1.64	73	27.1416	75.17	73.03	2.14
12	Male	28	1.82	77	23.246	79.07	73.1	5.97	17.3	5.2	low-angle	Bilateral Angle Class I	29	1.82	76	22.9441	77.59	75.52	2.1
13	Male	27	1.7	65	22.4913	75.95	65.96	9.99	39.1	7.5	high-angle	Bilateral Angle Class II	29	1.7	73	25.2595	73.13	71.41	2.67

## Sheet: Treatment effectiveness
Patient ID	PSG						ESS score			Symptoms					CACP
	AHI			LSaO2(%)						Loud Snoring	Awakening	Nighttime Urination	Excessive Daytime Sleepiness	Morning Headaches
	Pre-orthognathic	Post-orthognathic	Δ	Pre-orthognathic	Post-orthognathic	Δ	Pre-orthognathic	Post-orthognathic	Δ
1	54.6	6.8	-47.8	57	86	29	29	20	-9	√	√		√	√	√
2	19	3.4	-15.6	86	86	0	2	0	-2	√
3	24.4	9.6	-14.8	70	77	7	1	0	-1	√	√	√		√
4	35.7	2	-33.7	84	90	6	24	5	-19	√				√
5	49.8	18.9	-30.9	79	76	-3	6	0	-6	√	√
6	25.9	6.7	-19.2	89	89	0	18	16	-2	√
7	69.8	1.2	-68.6	81	91	10	11	10	-1	√	√		√	√
8	61.7	4.1	-57.6	59	90	31	21	9	-12	√			√	√
9	18.6	1.8	-16.8	83	91	8	20	0	-20	√
10	24.2	8.8	-15.4	81	77	-4	5	2	-3	√	√		√	√
11	15.1	4.1	-11	66	87	21	15	13	-2	√			√	√
12	33.3	4.4	-28.9	78	76	-2	6	1	-5	√	√				√
13	36.5	2.6	-33.9	82	86	4	14	5	-9	√	√		√	√

## Sheet: Surgical movement of landmark
Patient ID	Surgical movement of the landmarks
	Hyoid point （mm）		Maxillary advance（mm）					Mandible advance（mm）						Change of angle（°）
	Forward	Upward	A point	ANS point	U1 point	U6 point	PNS point	B point	L1 point	L6 point	Pogonion point	menten point	mental foramen point	SNA	SNB	ANB	OP-SN
1	3.96	5.01	1.19	0.59	0.05	6.32	5.05	8.56	5.52	6.535	17.54	18.36	10.63	0.92	4.79	-3.9	-0.08
2	0.5	19.08	-0.21	-2.33	-0.27	5.6	4.2	15.88	11.62	16.555	21.28	20.74	19.38	-0.39	8.12	-8.29	-3.7
3	2.15	-2.67	1.09	0.44	-1.11	7.23	4.95	5.03	1.36	9.26	10.4	11.11	9.195	1.06	2.96	-1.6	3.39
4	7.36	1.38	-2.38	-4.67	-0.99	4.59	3.66	8.87	-1.33	7.94	14.53	17.37	7.59	-2.21	4.56	-6.12	0.09
5	2.46	1.13	-1.28	0.6	-2.59	3.165	2.4	7.48	4.38	9.395	10.19	11.56	9.865	-1.17	4.2	-5.36	-1.18
6	12.39	1.7	-1.17	-5.23	-2.69	5.19	2.49	5.19	0.86	6.795	10	11.62	9.32	-1.13	3.21	-4.1	-0.06
7	2.32	11.17	-3.41	-2.38	-4.52	4.415	3.23	4.1	1.04	9.815	7.53	8.45	7.44	-3.41	2.52	-5.98	-9.06
8	14.48	2.55	0.26	-2.77	-1.22	8.75	4.65	14.91	8.37	11.22	20.42	22.62	14.215	0.44	8.79	-7.82	-4.37
9	-3.12	4.35	-2.24	-5.84	-0.91	3.845	4.42	5.06	0.6	9.475	9.47	10.34	9.405	-2.19	3.29	-4.71	4.45
10	4.29	4.56	-0.87	-3.99	1.16	7.155	5.97	1.8	2.76	5.995	8.41	10.56	7.26	-0.73	1.26	-1.73	-4.18
11	3.96	5.3	-1.46	-3.23	-0.84	6.46	3.13	7.91	4.17	10.58	9.22	11.16	10.505	-1.4	4.42	-5.94	-0.7
12	3.21	1.91	-1.71	-2.28	-1.23	5.655	2.79	4.26	-1.17	6.785	8.03	8.09	7.82	-1.48	2.42	-3.87	6.69
13	11.83	8.73	-3.1	-2.92	0.23	6.89	4.69	9.4	6.05	10.59	15.08	17.4	12.905	-2.82	5.45	-7.32	3.96

## Sheet: Morphological characteristics
Patient ID	Volume（mm³）									Surface area（m㎡）									Length（mm）									Cross-sectional Area（m㎡）									Mean Cross-sectional Area（volumn/length）（m㎡）
	Postpalatal			Retrolingual			Total			Postpalatal			Retrolingual			Total			Postpalatal			Retrolingual			Total			PNS level			uvula level			epiglottic level			Postpalatal			Retrolingual			Total			The norrowest level（m㎡）
	Pre-orthognathic	Post-orthognathic	Δ	Pre-orthognathic	Post-orthognathic	Δ	Pre-orthognathic	Post-orthognathic	Δ	Pre-orthognathic	Post-orthognathic	Δ	Pre-orthognathic	Post-orthognathic	Δ	Pre-orthognathic	Post-orthognathic	Δ	Pre-orthognathic	Post-orthognathic	Δ	Pre-orthognathic	Post-orthognathic	Δ	Pre-orthognathic	Post-orthognathic	Δ	Pre-orthognathic	Post-orthognathic	Δ	Pre-orthognathic	Post-orthognathic	Δ	Pre-orthognathic	Post-orthognathic	Δ	Pre-orthognathic	Post-orthognathic	Δ	Pre-orthognathic	Post-orthognathic	Δ	Pre-orthognathic	Post-orthognathic	Δ	Pre-orthognathic	Post-orthognathic	Δ
1	3207.52	6985.84	3778.32	2850.59	6318.79	3468.2	6058.11	13304.6	7246.52	1778.7	2793.05	1014.34	1446.09	1841.76	395.679	3224.79	4634.81	1410.02	42.9	39.11	-3.79	29.07	26.22	-2.85	71.97	65.33	-6.64	311.811	389.318	77.507	79.054	226.781	147.727	81.253	211.937	130.684	74.7673	178.62	103.853	98.0595	240.991	142.932	84.1755	203.653	119.477	37	66	29
2	3054.16	9672.73	6618.57	5959.75	5437.31	-522.439	9013.9	15110	6096.13	1644.39	3864.42	2220.03	1932.27	1620.42	-311.845	3576.66	5484.84	1908.19	37.49	38.37	0.88	34.69	17.41	-17.28	72.18	55.78	-16.4	319.199	436.389	117.19	149.62	519.987	370.367	156.865	288.776	131.911	81.4659	252.091	170.625	171.8	312.309	140.509	124.881	270.886	146.005	64	167	103
3	3648.88	4945.7	1296.82	3274.78	3359.02	84.237	6923.66	8304.72	1381.05	1315.78	2108.65	792.877	985.787	1106.82	121.034	2301.56	3215.47	913.911	28.14	28.04	-0.1	18.76	19.02	0.26	46.9	47.06	0.16	276.791	369.708	92.917	139.713	187.041	47.328	237.832	227.568	-10.264	129.669	176.38	46.7113	174.562	176.605	2.04263	147.626	176.471	28.8447	94	152	58
4	3537.07	6485.11	2948.04	5420.89	5266	-154.884	8957.96	11751.1	2793.15	2269.06	2871.34	602.289	2427.33	2366.05	-61.281	4696.39	5237.39	541.008	30.43	35.24	4.81	32.02	30.93	-1.09	62.45	66.17	3.72	247.35	411.128	163.778	154.712	172.153	17.441	238.381	277.77	39.389	116.236	184.027	67.7905	169.297	170.255	0.958603	143.442	177.59	34.1476	86	87	1
5	3896.65	9420.68	5524.03	4167.72	4921.17	753.446	8064.38	14341.9	6277.48	1549.97	2459.46	909.495	1543.42	1456.72	-86.699	3093.39	3916.18	822.796	31.37	35.01	3.64	21.73	20.53	-1.2	53.1	55.54	2.44	279.833	592.332	312.499	151.757	279.992	128.235	274.621	297.785	23.164	124.216	269.086	144.87	191.796	239.706	47.9104	151.871	258.226	106.354	98	131	33
6	2742.51	7752.79	5010.28	2059.51	4362.88	2303.36	4802.03	12115.7	7313.64	1675.34	2855.03	1179.69	1326.2	2151.3	825.098	3001.54	5006.33	2004.79	28.97	27.31	-1.66	28.13	28.12	-0.01	57.1	55.43	-1.67	179.521	409.737	230.216	135.55	285.052	149.502	35.084	58.098	23.014	94.6673	283.881	189.214	73.2142	155.152	81.9379	84.0986	218.576	134.477	17	98	81
7	1914.77	2954.77	1039.99	4523.5	3613.78	-909.723	6438.28	6568.55	130.272	998.854	1302.13	303.272	1371.21	1156	-215.21	2370.07	2458.13	88.062	25.69	24.32	-1.37	21.16	15.51	-5.65	46.85	39.83	-7.02	136.75	204.976	68.226	144.15	194.408	50.258	323.576	308.44	-15.136	74.5338	121.495	46.9616	213.776	232.997	19.2207	137.423	164.915	27.4914	73	126	53
8	2726.95	6584.49	3857.54	2455.32	5701.01	3245.69	5182.27	12285.5	7103.23	1328.15	2310.24	982.092	1052.88	1931.94	879.058	2381.03	4242.18	1861.15	35.79	33.6	-2.19	25.36	27.91	2.55	61.15	61.51	0.36	230.367	435.854	205.487	77.969	159.195	81.226	110.561	203.189	92.628	76.1931	195.967	119.774	96.8187	204.264	107.445	84.7469	199.732	114.985	21	145	124
9	2780.88	4438.06	1657.18	2981.74	3257.86	276.114	5762.62	7695.92	1933.3	1448.61	1566.44	117.823	1097.4	978.979	-118.424	2546.02	2545.42	-0.601	29.74	32.23	2.49	17.25	16.67	-0.58	46.99	48.9	1.91	362.501	385.662	23.161	89.296	157.586	68.29	289.895	367.131	77.236	93.5065	137.7	44.1933	172.855	195.432	22.5777	122.635	157.381	34.7456	80	146	66
10	4421.8	5749.51	1327.71	3061.23	5641.12	2579.89	7483.03	11390.6	3907.6	1739.66	1691.86	-47.801	1379.92	1746.31	366.392	3119.58	3438.17	318.591	32.68	26.75	-5.93	30.59	29.25	-1.34	63.27	56	-7.27	464.241	407.502	-56.739	84.692	199.459	114.767	209.967	277.361	67.394	135.306	214.935	79.629	100.073	192.859	92.7859	118.271	203.404	85.1328	61	94	33
11	3793.31	7355.42	3562.11	2255.14	4869.01	2613.87	6048.45	12224.4	6175.98	1418.01	2513.03	1095.02	857.27	1286.02	428.751	2275.28	3799.05	1523.77	32.12	33.72	1.6	18.06	18.09	0.03	50.18	51.81	1.63	361.176	834.72	473.544	95.521	236.809	141.288	160.162	313.494	153.332	118.098	218.132	100.034	124.869	269.155	144.285	120.535	235.947	115.412	64	135	71
12	3486.24	5236.76	1750.52	3553.03	5897.36	2344.33	7039.26	11134.1	4094.85	1544.62	1983.06	438.445	1596.62	2138.11	541.484	3141.24	4121.17	979.929	32.29	31.07	-1.22	31.68	29.16	-2.52	63.97	60.23	-3.74	245.078	323.593	78.515	119.458	218.602	99.144	146.727	211.801	65.074	107.966	168.547	60.5806	112.154	202.241	90.0878	110.04	184.86	74.8199	54	86	32
13	3390.18	6676.8	3286.62	2151.02	2582.66	431.635	5541.2	9259.46	3718.26	1270.39	2084.4	814.009	1102.07	1101.64	-0.425	2372.46	3186.04	813.584	29.09	28.41	-0.68	28.48	26.41	-2.07	57.57	54.82	-2.75	279.543	420.62	141.077	94.92	158.134	63.214	79.533	44.53	-35.003	116.541	235.016	118.475	75.5275	97.7909	22.2634	96.2516	168.907	72.655	49	39	-10

## Sheet: Aerodynamic characteristics
Patient ID	Pressure drop (Pa)															Gas velocity（m/s）												Resistance（pa.s/m³）
	Total			Nasal part			Postpalatal part			Retrolingual part			Postpalatal and retrolingual part			Boundary of nasal cavity and Nasopharynx			Solf palate			Epiglottis			Narrowest level			Total			Nasal part			Postpalatal part			Retrolingual part			Postpalatal and retrolingual part
	Pre-orthognathic	Post-orthognathic	Δ	Pre-orthognathic	Post-orthognathic	Δ	Pre-orthognathic	Post-orthognathic	Δ	Pre-orthognathic	Post-orthognathic	Δ	Pre-orthognathic	Post-orthognathic	Δ	Pre-orthognathic	Post-orthognathic	Δ	Pre-orthognathic	Post-orthognathic	Δ	Pre-orthognathic	Post-orthognathic	Δ	Pre-orthognathic	Post-orthognathic	Δ	Pre-orthognathic	Post-orthognathic	Δ	Pre-orthognathic	Post-orthognathic	Δ	Pre-orthognathic	Post-orthognathic	Δ	Pre-orthognathic	Post-orthognathic	Δ	Pre-orthognathic	Post-orthognathic	Δ
1	36.94	29.13	-7.81	23.51	17.76	-5.75	11.94	10.22	-1.72	1.49	1.15	-0.34	13.43	11.37	-2.06	2.872	2.243	-0.629	6.682	4.356	-2.326	6.414	3.997	-2.417	6.682	4.356	-2.326	184700	145650	-39050	117550	88800	-28750	59700	51100	-8600	7450	5750	-1700	67150	56850	-10300
2	40.67	27.9	-12.77	26.85	17.53	-9.32	13.02	10	-3.02	0.79	0.37	-0.42	13.81	10.37	-3.44	3.77	3.37	-0.4	8.09	4.44	-3.65	7.78	4.08	-3.7	8.09	4.44	-3.65	203350	139500	-63850	117550	87650	-29900	65100	50000	-15100	3950	1850	-2100	69050	51850	-17200
3	15.4087	6.89621	-8.51252	1.90412	1.33202	-0.572099	10.762	7.55848	-3.20352	2.36565	1.79975	-0.5659	4.1852	2.4695	-1.7157	3.41721	2.58242	-0.83479	4.48027	4.12157	-0.3587	5.43906	3.94564	-1.49342	6.909	3.68243	-3.22657	77043.6	34481	-42562.6	9520.61	6660.11	-2860.49	53810	37792.4	-16017.6	11828.2	8998.75	-2829.5	20926	12347.5	-8578.5
4	34	26.73	-7.27	20.33	16.21	-4.12	11.59	9.83	-1.76	2.08	0.69	-1.39	13.67	10.52	-3.15	2.255	1.724	-0.531	3.83	1.966	-1.864	3.721	1.874	-1.847	3.83	1.966	-1.864	170000	133650	-36350	101650	81050	-20600	57950	49150	-8800	10400	3450	-6950	68350	52600	-15750
5	36.99	26.59	-10.4	20.35	16.56	-3.79	14.45	8.92	-5.53	2.19	1.11	-1.08	16.64	10.03	-6.61	2.709	2.012	-0.697	3.963	3.337	-0.626	3.376	2.983	-0.393	3.963	3.337	-0.626	184950	132950	-52000	101750	82800	-18950	72250	44600	-27650	10950	5550	-5400	83200	50150	-33050
6	40.86	31.64	-9.22	25.67	19.65	-6.02	13.54	10.89	-2.65	1.65	1.1	-0.55	15.19	11.99	-3.2	3.049	2.846	-0.203	9.022	6.22	-2.802	4.482	4.105	-0.377	9.022	6.22	-2.802	204300	158200	-46100	128350	98250	-30100	67700	54450	-13250	8250	5500	-2750	75950	59950	-16000
7	37.46	28.9	-8.56	20.01	17.98	-2.03	15.79	10.35	-5.44	1.66	0.57	-1.09	17.45	10.92	-6.53	3.407	2.866	-0.541	7.495	5.655	-1.84	7.35	4.145	-3.205	7.495	5.655	-1.84	187300	144500	-42800	100050	89900	-10150	78950	51750	-27200	8300	2850	-5450	87250	54600	-32650
8	48.19	29.69	-18.5	26.27	18.4	-7.87	20.01	10.27	-9.74	1.88	1.02	-0.86	21.89	11.29	-10.6	4.669	4.303	-0.366	7.9	6.511	-1.389	7.587	5.046	-2.541	7.9	6.511	-1.389	240950	148450	-92500	131350	92000	-39350	100050	51350	-48700	9400	5100	-4300	109450	56450	-53000
9	42.75	28.7	-14.05	26.74	17.87	-8.87	12.05	7.68	-4.37	3.96	3.15	-0.81	16.01	10.83	-5.18	3.494	2.765	-0.729	5.048	3.606	-1.442	4.811	3.444	-1.367	5.048	3.606	-1.442	213750	143500	-70250	133700	89350	-44350	60250	38400	-21850	19800	15750	-4050	80050	54150	-25900
10	22.7649	19.2443	-3.52065	17.7297	17.1955	-0.5342	7.30835	6.74205	-0.5663	8.58525	2.0105	-6.57475	15.8936	8.75255	-7.14105	2.381	1.95	-0.431	3.689	2.14	-1.549	5.028	2.19	-2.838	6.026	4.035	-1.991	113824	96221.2	-17603.2	88648.3	85977.2	-2671	36541.7	33710.2	-2831.5	42926.3	10052.5	-32873.8	79468	43762.7	-35705.3
11	25.9959	22.9382	-3.05772	13.8084	4.75069	-9.05771	15.3833	4.74204	-10.6413	8.70295	7.10006	-1.6029	11.8987	6.34544	-5.55326	4.60544	3.00112	-1.60432	6.45661	3.30724	-3.14937	7.98052	5.857	-2.12352	8.12305	6.45419	-1.66886	129980	114691	-15288.6	69042	23753.4	-45288.5	76916.5	23710.2	-53206.3	43514.8	35500.3	-8014.48	59493.5	31727.2	-27766.3
12	44.66	29.99	-14.67	25.36	15.99	-9.37	17.56	12.72	-4.84	1.74	0.77	-0.97	19.3	13.49	-5.81	4.293	3.427	-0.866	8.396	4.966	-3.43	8.274	3.935	-4.339	8.396	4.966	-3.43	223300	149950	-73350	126800	79950	-46850	87800	63600	-24200	8700	3850	-4850	96500	67450	-29050
13	35.3849	26.8592	-8.52568	4.74798	2.78987	-1.95811	14.658	9.9797	-4.67832	7.4701	6.42625	-1.04385	8.5088	7.6634	-0.8454	3.4094	2.2184	-1.191	5.62899	4.6625	-0.96649	6.39435	5.31506	-1.07929	9.83484	8.49495	-1.33989	176924	134296	-42628.4	23739.9	13949.3	-9790.56	73290.1	49898.5	-23391.6	37350.5	32131.3	-5219.25	42544	38317	-4227
