# Supplementary material for: Modified maxillomandibular advancement for Eastern Asian patients with moderate or severe OSA: an anatomic and aerodynamic assessment of the upper airway
Source: Front Oral Health. 2025 Sep 11;6:1598511. doi: 10.3389/froh.2025.1598511 (PMC12460386; doi:10.3389/froh.2025.1598511)
Supplement: Supplementary file 2 [file Table2.xlsx]

## Sheet: Comparison between two groups
Group A	Variable Types	Normal Distribution	GroupB	Variable Types	Normal Distribution	Homogeneity of variance	Normality of the Differences	Method for comparison analysis	Method for normality test
Preoperative AHI	Continuous Variables	Yes	Postoperative AHI	Continuous Variables	No	No	Yes	Paired t-test	Shapiro-Wilk test
Preoperative LSAT	Continuous Variables	Yes	Postoperative LSAT	Continuous Variables	No	No	No	Wilcoxon rank-sum test	Shapiro-Wilk test
Preoperative ESS	Discrete Variable	-	Postoperative ESS	Discrete Variable	-	-	-	Wilcoxon rank-sum test	Shapiro-Wilk test
Preoperative postpalatal volume	Continuous Variables	Yes	Postoperative postpalatal volume	Continuous Variables	Yes	No	Yes	Paired t-test	Shapiro-Wilk test
Preoperative retrolingual volume	Continuous Variables	Yes	Postoperative retrolingual volume	Continuous Variables	Yes	Yes	Yes	Paired t-test	Shapiro-Wilk test
Preoperative total volume	Continuous Variables	Yes	Postoperative total volume	Continuous Variables	Yes	No	Yes	Paired t-test	Shapiro-Wilk test
Preoperative postpalatal surface area	Continuous Variables	Yes	Postoperative postpalatal surface area	Continuous Variables	Yes	No	Yes	Paired t-test	Shapiro-Wilk test
Preoperative retrolingual surface area	Continuous Variables	Yes	Postoperative retrolingual surface area	Continuous Variables	Yes	Yes	Yes	Paired t-test	Shapiro-Wilk test
Preoperative total surface area	Continuous Variables	No	Postoperative total surface area	Continuous Variables	Yes	Yes	Yes	Paired t-test	Shapiro-Wilk test
Preoperative postpalatal length	Continuous Variables	Yes	Postoperative postpalatal length	Continuous Variables	Yes	Yes	Yes	Paired t-test	Shapiro-Wilk test
Preoperative retrolingual length	Continuous Variables	Yes	Postoperative retrolingual length	Continuous Variables	Yes	Yes	No	Wilcoxon rank-sum test	Shapiro-Wilk test
Preoperative total length	Continuous Variables	Yes	Postoperative total length	Continuous Variables	Yes	Yes	Yes	Paired t-test	Shapiro-Wilk test
Preoperative cross-sectional area at PNS level	Continuous Variables	Yes	Postoperative cross-sectional area at PNS level	Continuous Variables	No	Yes	Yes	Paired t-test	Shapiro-Wilk test
Preoperative cross-sectional area at uvula level	Continuous Variables	No	Postoperative cross-sectional area at uvula level	Continuous Variables	No	Yes	No	Wilcoxon rank-sum test	Shapiro-Wilk test
Preoperative cross-sectional area at epiglottic level	Continuous Variables	Yes	Postoperative cross-sectional area at epiglottic level	Continuous Variables	Yes	Yes	Yes	Paired t-test	Shapiro-Wilk test
Preoperative postpalatal mean cross-sectional area	Continuous Variables	Yes	Postoperative postpalatal mean cross-sectional area	Continuous Variables	Yes	No	Yes	Paired t-test	Shapiro-Wilk test
Preoperative retrolingual mean cross-sectional area	Continuous Variables	Yes	Postoperative retrolingual mean cross-sectional area	Continuous Variables	Yes	No	Yes	Paired t-test	Shapiro-Wilk test
Preoperative total mean cross-sectional area	Continuous Variables	Yes	Postoperative total mean cross-sectional area	Continuous Variables	Yes	Yes	Yes	Paired t-test	Shapiro-Wilk test
Preoperative cross-sectional area at the norrowest level	Continuous Variables	Yes	Postoperative cross-sectional area at the norrowest level	Continuous Variables	Yes	Yes	Yes	Paired t-test	Shapiro-Wilk test
Preoperative total pressure drop	Continuous Variables	Yes	Postoperative total pressure drop	Continuous Variables	No	Yes	Yes	Paired t-test	Shapiro-Wilk test
Preoperative pressure drop of nasal part	Continuous Variables	No	Postoperative pressure drop of nasal part	Continuous Variables	No	Yes	Yes	Paired t-test	Shapiro-Wilk test
Preoperative pressure drop of postpalatal part	Continuous Variables	Yes	Postoperative pressure drop of postpalatal part	Continuous Variables	Yes	Yes	Yes	Paired t-test	Shapiro-Wilk test
Preoperative pressure drop of retrolingual part	Continuous Variables	No	Postoperative pressure drop of retrolingual part	Continuous Variables	No	Yes	No	Wilcoxon rank-sum test	Shapiro-Wilk test
Preoperative pressure drop of postpalatal and retrolingual part	Continuous Variables	Yes	Postoperative pressure drop of postpalatal and retrolingual part	Continuous Variables	Yes	Yes	Yes	Paired t-test	Shapiro-Wilk test
Preoperative gas velocity at the boundary of nasal cavity and nasopharynx	Continuous Variables	Yes	Postoperative gas velocity at the boundary of nasal cavity and nasopharynx	Continuous Variables	Yes	Yes	Yes	Paired t-test	Shapiro-Wilk test
Preoperative gas velocity at soft palate level	Continuous Variables	Yes	Postoperative gas velocity at soft palate level	Continuous Variables	Yes	Yes	Yes	Paired t-test	Shapiro-Wilk test
Preoperative gas velocity at epiglottis level	Continuous Variables	Yes	Postoperative gas velocity at epiglottis level	Continuous Variables	Yes	No	Yes	Paired t-test	Shapiro-Wilk test
Preoperative gas velocity at narrowest level	Continuous Variables	Yes	Postoperative gas velocity at narrowest level	Continuous Variables	Yes	Yes	Yes	Paired t-test	Shapiro-Wilk test
Preoperative total resistance	Continuous Variables	Yes	Postoperative total resistance	Continuous Variables	No	Yes	Yes	Paired t-test	Shapiro-Wilk test
Preoperative resistance of nasal part	Continuous Variables	No	Postoperative resistance of nasal part	Continuous Variables	No	Yes	Yes	Paired t-test	Shapiro-Wilk test
Preoperative resistance of postpalatal part	Continuous Variables	Yes	Postoperative resistance of postpalatal part	Continuous Variables	Yes	Yes	Yes	Paired t-test	Shapiro-Wilk test
Preoperative resistance of retrolingual part	Continuous Variables	No	Postoperative resistance of retrolingual part	Continuous Variables	No	Yes	No	Wilcoxon rank-sum test	Shapiro-Wilk test
Preoperative resistance of postpalatal and retrolingual part	Continuous Variables	Yes	Postoperative resistance of postpalatal and retrolingual part	Continuous Variables	Yes	Yes	Yes	Paired t-test	Shapiro-Wilk test

## Sheet: Correlation between two groups
Group A	Variable Types	Normal Distribution	GroupB	Variable Types	Normal Distribution	Method for correlation analysis	Method for normality test
Antrorse movement of hyoid point	Continuous Variables	Yes	Total volume of upper airway	Continuous Variables	Yes	Pearson correlation coefficient	Shapiro-Wilk test
Antrorse movement of hyoid point	Continuous Variables	Yes	Change of retrolingual surface area	Continuous Variables	Yes	Pearson correlation coefficient	Shapiro-Wilk test
Upward movement of hyoid point	Continuous Variables	No	Change of upper airway retrolingual length	Continuous Variables	Yes	Spearman correlation coefficient	Shapiro-Wilk test
Upward movement of hyoid point	Continuous Variables	No	Change of upper airway total length	Continuous Variables	Yes	Spearman correlation coefficient	Shapiro-Wilk test
Forward movement of U6 point	Continuous Variables	Yes	Change of upper airway retrolingual surface area	Continuous Variables	Yes	Pearson correlation coefficient	Shapiro-Wilk test
Forward movement of U6 point	Continuous Variables	Yes	Change of upper airway total surface area	Continuous Variables	Yes	Pearson correlation coefficient	Shapiro-Wilk test
Forward movement of U6 point	Continuous Variables	Yes	Change of upper airway postpalatal length	Continuous Variables	Yes	Pearson correlation coefficient	Shapiro-Wilk test
Forward movement of L1 point	Continuous Variables	Yes	Change of upper airway postpalatal volume	Continuous Variables	Yes	Pearson correlation coefficient	Shapiro-Wilk test
Forward movement of L1 point	Continuous Variables	Yes	Change of upper airway postpalatal surface area	Continuous Variables	Yes	Pearson correlation coefficient	Shapiro-Wilk test
Forward movement of L1 point	Continuous Variables	Yes	Change of upper airway postpalatal average cross-sectional area	Continuous Variables	Yes	Pearson correlation coefficient	Shapiro-Wilk test
Forward movement of L1 point	Continuous Variables	Yes	Change of upper airway total average cross-sectional area	Continuous Variables	Yes	Pearson correlation coefficient	Shapiro-Wilk test
Forward movement of L1 point	Continuous Variables	Yes	Change of upper airway cross-sectional area at uvula level	Continuous Variables	Yes	Pearson correlation coefficient	Shapiro-Wilk test
Forward movement of menton point	Continuous Variables	Yes	Change of upper airway postpalatal volume	Continuous Variables	Yes	Pearson correlation coefficient	Shapiro-Wilk test
Forward movement of menton point	Continuous Variables	Yes	Change of upper airway postpalatal surface area	Continuous Variables	Yes	Pearson correlation coefficient	Shapiro-Wilk test
Forward movement of menton point	Continuous Variables	Yes	Change of upper airway postpalatal average cross-sectional Area	Continuous Variables	Yes	Pearson correlation coefficient	Shapiro-Wilk test
